# Supplementary material for: Does the Chimerization Process Affect the Immunochemical Properties of WNV-Neutralizing Antibody 900?
Source: Int J Mol Sci. 2025 Dec 18;26(24):12181. doi: 10.3390/ijms262412181 (PMC12733864; doi:10.3390/ijms262412181)
Supplement: Supplementary file 1 [file ijms-26-12181-s001.zip]

Archive with 4 entries (4 files):
- Supplementary material S2. SEC.pdf
- Supplementary material S3. CD Tm.pdf
- Supplementary material S4. Glycan profile of mAb 900.pdf
- Supplementary material S1. Map of integration vector pMV-FcRn-B2M.pdf
